# Supplementary material for: Clinical and Genetic Characterization of Patients with Bartter and Gitelman Syndrome
Source: Int J Mol Sci. 2022 May 18;23(10):5641. doi: 10.3390/ijms23105641 (PMC9144947; doi:10.3390/ijms23105641)
Supplement: Supplementary file 1 [file ijms-23-05641-s001.zip]

Archive with 1 entries (1 files):
- Palazzo et al_Supplementary.pdf
